# Supplementary material for: Prevalence of ineffective breastfeeding techniques and its associated factors among breastfeeding mothers in Ethiopia: A systematic review and meta-analysis
Source: PLoS One. 2024 Jun 13;19(6):e0303749. doi: 10.1371/journal.pone.0303749 (PMC11175424; doi:10.1371/journal.pone.0303749)
Supplement: S1 Data — (XLSX) [file pone.0303749.s017.xlsx]

## Sheet: PAFP last
No	Author	sample size	pop_outcome	p	sep	factor 1	LB	UB	seF1	Factor 2	LB	UB	seF2	Factor 3	LB	UB	sef3	Factor 4	LB	UB	seF4	Factor 5	LB	UB	seF5	logUB	Factor 6	LB	UB	seF 6	logUB
1	study 1	252	155	61.5079	3.06514
2	study 2	760	434	57.1	1.79531																	2.85	1.22	6.66	1.38776
3	study 3	410	197	48	2.46735																				0
4	study 4	412	179	43.4	2.44177	2.3	1.1	3.9	0.714286	3.3	1.1	2.8	0.433673	5.9	2.1	15.9	3.52041	1.7	1.1	2.8	0.433673				0		4	1.4	10.9	2.42347
5	study 5	389	253	66.8	2.38771	5.88	2.97	7.3	1.10459	4.34	2.25	8.36	1.55867				0	4.94	1.83	13.36	2.94133	3.02	1.12	8.14	1.79082		2.62	1.25	5.48	1.07908
6	study 6	420	228	54.3	2.43071	2.1	1.2	3.5	0.586735	2.5	1.4	4.3	0.739796	2.1	1.2	3.7	0.637755													0
7	study 7	414	262	63.3	2.36883	5	2.3	10.5	2.09184	1.8	1	3.2	0.561224	2.5	1.3	5.1	0.969388	2..3	1.4	3.9	0.637755	4.5	1.6	13.1			2.5	1.1	5.7	1.17347
8	study8	253	151	59.7	3.08375									1.7	1.94	3.051	0.283418										1.9	1.04	3.47	0.619898
9	study 9	359	193	53.8	2.63127
10	study 10	417	238	57	2.4244
11	study 11	384	384	20.1	2.04506
12
13
14
15
16
17
18
19
20
21
22
23
24
25
26
27
28
29
